# Supplementary material for: Coordinated Regulation of Intestinal Functions in C. elegans by LIN-35/Rb and SLR-2
Source: PLoS Genet. 2008 Apr 25;4(4):e1000059. doi: 10.1371/journal.pgen.1000059 (PMC2312330; doi:10.1371/journal.pgen.1000059)
Supplement: Figure S4 — SLR-2-responsive genes in an adult SAGE gut library. A complete list of the 261 genes that were differentially expressed in slr-2 mutants as well as present in a SAGE library prepared from the intestine of adult worms (Figure 3; McGhee, et al, 2007). The column labeled “Probesets” refers to Affymetrix probe set numbers, the column “Fold Change” represents the level of differential expression in a slr-2 mutant background compared to wild type. The column labeled “mountain” refers to gene mountains, described in Kim, et al, 2001. (0.05 MB XLS) [file pgen.1000059.s004.xls]

## Sheet: list
Probesets	N2 L1	slr L1	Mean fold	Common name	Gene	Mountain
188123_at	627.687	997.771	1.5896		B0035.13	8
180562_at	191.091	416.811	2.18122		B0218.8	8
180054_at	212.821	140.792	-1.5116		B0261.1	2
188271_at	301.576	124.863	-2.41525	let-363	B0261.2	5
192135_at	844.777	1284.04	1.51997		B0272.4	24
189182_at	374.616	148.588	-2.52117		B0361.10	10
190060_at	1736.29	1108.71	-1.56605		B0546.1	23
175754_s_at	779.574	394.104	-1.97809		B0564.1	20
193233_at	413.417	135.317	-3.05518		C01A2.3	2
193008_at	144.558	85.4837	-1.69106	tag-60	C01F6.6	27
188899_s_at	150.2	93.7592	-1.60198		C05C10.2	5
173637_s_at	465.751	236.43	-1.96993		C05D10.1	9
175077_s_at	569.746	961.734	1.688		C05D12.3
187761_s_at	496.031	928.544	1.87195		C05D2.8	19
187886_at	235.499	106.49	-2.21147		C06E1.10	9
187802_at	606.302	126.923	-4.77691	cgh-1	C07H6.5	7
172481_x_at	161.447	53.9681	-2.99153		C08F1.4	31
191193_at	334.932	217.793	-1.53785		C08F8.2	2
193077_at	1753.81	1011.83	-1.7333		C08H9.2	5
180389_s_at	82.7669	42.9056	-1.92905		C09D4.1	6
185055_at	314.784	171.472	-1.83577		C10H11.6	21
189430_at	429.96	214.999	-1.99983		C12D5.7	24
193832_at	345.096	226.327	-1.52477		C16C10.5	20
187959_s_at	73.6523	30.6697	-2.40147	inx-1	C16E9.4	1
189484_at	420.414	248.417	-1.69237		C17G1.7	1
185774_s_at	2540.39	5563.36	2.18996	spp-8	C28C12.5	8
190541_at	86.9217	37.9855	-2.28829		C30G12.2	22
189321_at	642.837	246.971	-2.60289		C34C12.8
173897_at	173.184	266.63	1.53957	ceh-37	C37E2.5	1
173754_at	55.0426	99.73	1.81187	mls-2	C39E6.4	3
175424_at	125.738	245.929	1.95589		C40H1.7
187144_at	83.3156	33.7732	-2.46691	ulp-4	C41C4.6	5
192215_s_at	184.836	97.9457	-1.88713	ras-1	C44C11.1	15
193920_at	221.722	130.978	-1.69282	acy-3	C44F1.5	13
180946_at	65.3805	138.867	2.12398		C45G7.3	15
176782_s_at	131.622	235.586	1.78987		C46C11.2
188662_at	72.0402	116.148	1.61227	rom-2	C48B4.2	6
189574_s_at	157.803	94.7647	-1.66521	smg-1	C48B6.6	13
189409_at	74.6865	120.443	1.61265		C49G7.8	19
182077_at	66.9634	39.2035	-1.7081		C50A2.3	0
193293_at	3824.65	5889.82	1.53996	cpr-1	C52E4.1	8
186365_at	357.225	749.499	2.09811		C53C11.2	10
189015_at	136.163	84.5092	-1.61122		C54D1.2	8
184839_at	159.413	67.3173	-2.36809		C55F2.1	8
187267_at	151.411	57.7479	-2.62192		C56G2.1	1
178504_at	353.445	139.731	-2.52947	atx-2	D2045.1
193988_at	371.345	115.581	-3.21285		D2085.4	2
178891_at	85.7753	141.902	1.65434		D2089.3
183207_at	665.676	1189.96	1.7876		D2096.3	2
187176_s_at	1299.43	822.885	-1.57911		D2096.6
193477_s_at	568.023	274.52	-2.06915		E01G6.1	1
185988_at	152.444	87.6313	-1.73961	sur-7	F01G12.2	5
173917_at	250.378	399.86	1.59703	glo-4	F07C3.4	1
194059_at	372.42	180.345	-2.06504		F08A8.2
182060_at	78.3673	31.6002	-2.47996	dic-1	F08B4.1	11
193162_s_at	438.702	244.714	-1.79272		F08C6.2	5
171932_x_at	208.586	562.057	2.6946		F09C8.1
185165_s_at	141.005	78.7696	-1.79009		F09E5.10	5
192465_at	93.8307	233.698	2.49064		F09E8.5	15
190067_at	1181.46	530.086	-2.22881		F09F7.4
192151_at	1054.62	327.052	-3.22463	tsn-1	F10G7.2	5
193740_at	1001.92	409.881	-2.44441	ncs-2	F10G8.5	5
193849_at	718.251	1132.55	1.57681		F13D11.4	14
191795_s_at	700.728	330.086	-2.12287		F14B4.3	20
192255_at	144.157	74.9431	-1.92355		F14D7.6	24
181326_at	1465.13	916.863	-1.59798		F15E6.2	14
180778_at	478.248	285.493	-1.67517		F18C5.3	5
192252_at	187.389	99.5539	-1.88229		F18F11.4	8
193858_s_at	100.915	63.8775	-1.57982	cdk-4	F18H3.5	12
192727_at	132.033	57.7006	-2.28824	grk-1	F19C6.1	1
188441_at	149.668	1268.22	8.47352		F21F8.4	8
175043_s_at	266.235	495.171	1.8599	mrp-4	F21G4.2	11
193368_s_at	123.641	59.6746	-2.07192	ptc-2	F21H12.4	11
172400_x_at	5584.39	3589.49	-1.55576		F22A3.6	19
193722_at	82.7231	125.532	1.5175	evl-20	F22B5.1	2
191652_at	2430.38	1118.64	-2.17262		F22B8.6	5
190248_s_at	797.935	351.487	-2.27017	pgp-14	F22E10.3	21
189836_at	277.343	103.748	-2.67322		F22E10.5	24
182789_at	25.7233	66.6255	2.59008		F25A2.1	0
192393_at	247.679	147.539	-1.67873		F25B4.6	44
189616_at	208.834	100.14	-2.08542		F25G6.7	14
193242_at	212.012	87.6917	-2.4177		F28C1.3
193588_s_at	126.422	250.51	1.98154		F28D1.5	8
191889_s_at	289.426	160.382	-1.8046		F29B9.6	18
181768_s_at	364.502	234.033	-1.55748		F29C4.6	2
172455_x_at	301.218	87.3629	-3.4479		F29G6.3	27
179551_at	484.912	152.801	-3.17348		F31D4.2	5
193818_s_at	197.731	298.818	1.51124	aex-5	F32A7.6	1
188264_at	90.8219	48.0025	-1.89203		F32D1.1	2
188589_at	1214.28	710.281	-1.70958	col-54	F33D11.3	14
193703_s_at	186.974	94.3969	-1.98072	itr-1	F33D4.2	27
181939_at	222.664	135.918	-1.63823		F35C11.4	24
187566_at	87.5145	57.3437	-1.52614	syn-1	F35C8.4	2
188815_at	246.888	108.134	-2.28316	tag-144	F36H1.2	5
172367_x_at	117.336	68.7039	-1.70785		F36H5.1	38
190957_at	55.9157	140.624	2.51492	gst-15	F37B1.4	6
184083_s_at	227.319	144.286	-1.57548		F37B12.3	2
193963_s_at	259.553	141.858	-1.82967	pha-4	F38A6.1	9
173727_s_at	1621.17	2652.67	1.63627		F40F4.6	27
183516_at	335.333	203.513	-1.64772		F40G9.2	2
189297_at	48.3786	77.1585	1.59489		F42A9.5	8
182143_s_at	1193.99	741.945	-1.60928	grl-4	F42C5.7	1
186541_at	74.0538	42.9333	-1.72486		F43C1.5
186263_at	71.3503	119.446	1.67408		F43C11.7
193958_at	4111.73	7410.49	1.80228	cpr-4	F44C4.3
186801_s_at	323.656	910.51	2.8132		F45D11.15
172593_x_at	60.6795	138.262	2.27857		F45D11.2
193940_s_at	335.44	205.659	-1.63105	pek-1	F46C3.1	1
192159_at	400.253	218.812	-1.82921		F46F6.2	13
188304_at	548.276	292.179	-1.87651	smd-1	F47G4.7	24
183021_at	122.807	64.3616	-1.90808		F48G7.4	6
180615_at	250.028	427.549	1.71001		F49C12.6	6
180612_s_at	659.714	1608.97	2.43889		F53A9.8	8
185695_s_at	300.506	163.014	-1.84344		F53E10.6
192885_s_at	246.564	112.032	-2.20085		F53E4.1
175916_at	105.084	42.2789	-2.48551		F54A3.3
193915_s_at	420.397	174.318	-2.41166		F54B3.3	20
193107_s_at	229.083	107.338	-2.13422	sel-10	F55B12.3	11
187398_s_at	346.901	195.443	-1.77495		F55F8.3	0
187342_s_at	242.611	124.316	-1.95157		F55F8.5	2
188360_at	747.257	237.853	-3.14168	clu-1	F55H2.6	5
187616_s_at	1163.1	528.71	-2.19989		F56A8.3	1
188593_at	599.257	298.127	-2.01007	gei-13	F58A4.11	1
181655_at	304.215	169.079	-1.79925	nas-29	F58A6.4	14
191555_s_at	1197.52	763.704	-1.56804	mrs-1	F58B3.5	5
177517_at	338.508	99.3694	-3.40656	hrp-2	F58D5.1
173491_s_at	234.267	375.757	1.60397		F58H7.2	1
172579_x_at	208.499	110.793	-1.88187		F59E12.6	5
187897_s_at	185.126	106.526	-1.73784	syd-2	F59F5.6	1
172617_x_at	208.398	49.4589	-4.21357		H06I04.3
177186_s_at	543.916	323.666	-1.68049	let-805	H19M22.2	1
180299_s_at	429.92	233.048	-1.84477		H19N07.4	2
186299_at	232.945	69.615	-3.34619		H20E11.2	3
190208_at	709.571	330.955	-2.14401		H28G03.1	2
189157_at	269.741	118.678	-2.27288	gfi-2	K02A11.1	5
184026_at	507.857	249.801	-2.03305	pes-22	K05B2.5	27
189796_s_at	427.315	255.701	-1.67115	cah-3	K05G3.3	19
179974_at	84.6173	54.1289	-1.56325		K06A5.1	7
172070_x_at	245.659	155.776	-1.577		K06A9.1	5
187544_at	170.026	96.9041	-1.75458		K07E3.7	1
192000_s_at	269.415	105.462	-2.55462	lag-1	K08B4.1	11
191759_at	37.964	205.824	5.42155	fmo-2	K08C7.5	8
189304_at	367.774	605.096	1.64529		K09D9.2	19
191853_at	289.551	172.471	-1.67884		K10C3.2	5
190383_s_at	641.995	426.045	-1.50687	emb-8	K10D2.6	2
AFFX-r2-11687-5_s_at	87.0555	33.2851	-2.61545	unc-68	K11C4.5	1
191284_at	1164.09	2506.75	2.15339		K11D2.2	8
192057_at	185.512	59.9723	-3.09329		K11H3.3	9
190978_at	851.368	1643.77	1.93074		K12G11.3	8
176004_at	159.46	88.2716	-1.80647		M02H5.4
177219_at	162.644	103.172	-1.57644		M28.8	8
177375_at	2577.4	1507.38	-1.70986		M60.2
194131_s_at	68.9602	39.5456	-1.74381	abl-1	M79.1	1
187934_at	304.956	141.323	-2.15786		M88.5	5
182635_at	86.4431	39.0779	-2.21207		R01H10.7	5
191461_at	301.674	175.453	-1.7194		R05D11.4	2
173042_s_at	60.9356	25.7616	-2.36536	grd-1	R08B4.1	14
192190_at	157.363	304.05	1.93216		R09B5.6	22
190840_at	291.27	176.178	-1.65328		R53.7
177795_at	111.846	171.078	1.52958		T01C1.3	25
192475_s_at	618.851	333.737	-1.85431	ile-2	T04G9.3	5
194009_at	331.507	126.952	-2.61128	sma-9	T05A10.1	1
181719_at	73.769	37.4383	-1.97041		T05C12.4
184116_s_at	1040.69	557.353	-1.86719		T05E12.6	19
190412_s_at	4238.81	2734.81	-1.54994	ech-6	T05G5.6	2
185530_s_at	81.7773	43.4297	-1.88298		T06A10.1	5
192285_at	776.508	470.369	-1.65085	vbp-1	T06G6.9	20
183823_s_at	118.212	56.4615	-2.09367		T08A11.1	2
187556_s_at	484.383	189.255	-2.55942		T09B4.9	2
189581_at	73.1523	24.6652	-2.9658		T10B9.7	24
191077_at	37.8966	60.2492	1.58983	sri-54	T10D4.8	3
189790_s_at	401.568	229.574	-1.74919	hum-6	T10H10.1	1
189402_s_at	1492.71	863.481	-1.72871	pmp-5	T10H9.5	8
190396_s_at	93.6366	53.0084	-1.76645		T13A10.10
190598_at	280.824	442.828	1.57689	tsp-10	T14B4.4	8
178563_at	134.613	89.3481	-1.50661		T16G1.6	19
189140_s_at	110.733	32.3231	-3.42582		T16G12.1
173020_s_at	507.49	218.265	-2.32511		T19A5.1	2
177667_at	394.737	155.25	-2.54258		T19A6.1
192312_s_at	911.825	601.502	-1.51591	unc-49	T21C12.1	1
192372_at	79.2991	134.875	1.70084		T22C8.5	3
178599_at	286.738	1403.55	4.89491	spp-12	T22G5.7	3
181524_at	186.881	295.393	1.58065		T28B4.4	6
183360_s_at	204.651	118.962	-1.7203		T28F2.4	1
179053_at	112.528	61.4911	-1.82999		T28F4.4	9
185846_at	577.481	306.144	-1.88631	unc-83	W01A11.3	1
182423_s_at	303.867	184.277	-1.64897		W02A11.2	3
182827_at	78.3735	349.871	4.46415		W03B1.6	12
185268_at	445.871	281.225	-1.58546		W03F9.10	5
178626_s_at	91.887	58.8029	-1.56263		W03H9.4	2
184167_s_at	308.387	189.464	-1.62768		W04B5.4	2
180426_at	796.504	529.335	-1.50473		W04C9.4	2
173282_s_at	339.96	556.881	1.63808	tre-3	W05E10.4	8
171995_x_at	1115.03	380.351	-2.93159	lit-1	W06F12.1
190475_at	203.127	64.6634	-3.1413		W07G4.3	5
173673_s_at	399.584	226.619	-1.76324		W08E3.2	5
176448_at	76.7278	122.651	1.59853		Y102A11A.1
175940_s_at	65.8827	31.4144	-2.09722		Y105E8A.20
173361_s_at	239.442	82.133	-2.9153		Y105E8A.24
185572_at	242.202	130.021	-1.86279		Y105E8A.3
186777_s_at	108.66	47.8013	-2.27316	pqn-80	Y111B2A.14
176850_at	433.184	288.428	-1.50188		Y111B2A.20
184978_at	878.648	381.011	-2.30609	map-2	Y116A8A.9	2
186651_at	63.2599	38.6102	-1.63842		Y119C1A.1
176130_at	137.16	78.6455	-1.74403	pes-4	Y119D3B.17
176166_s_at	69.9585	108.646	1.553		Y119D3B.6
190786_s_at	1100.83	2081.27	1.89064		Y16B4A.2
182439_at	525.195	986.704	1.87874		Y17D7B.4	8
172493_x_at	363.893	166.493	-2.18563		Y17G7B.2
191116_at	147.747	79.1232	-1.8673		Y18D10A.9	0
186645_s_at	298.415	121.611	-2.45384		Y25C1A.7
177344_at	217.729	88.3542	-2.46427		Y37E11AL.7
183492_at	520.651	344.761	-1.51018		Y39A1A.9	14
173609_at	350.582	636.472	1.81547		Y39B6A.1
183498_s_at	170.25	50.3386	-3.3821		Y39B6A.47
189066_s_at	722.995	398.122	-1.81601		Y39E4A.3	5
179978_at	534.379	218.779	-2.44256		Y39E4B.1	1
177144_at	418.943	111.199	-3.76751	nhr-114	Y45G5AM.1
184204_at	232.304	113.192	-2.0523	rab-35	Y47D3A.25
184203_at	476.367	283.972	-1.67752	smc-3	Y47D3A.26
175694_s_at	60.1724	22.5277	-2.67105	tra-1	Y47D3A.6
188388_at	486.678	208.422	-2.33505	spg-7	Y47G6A.10
173774_s_at	899.403	585.341	-1.53655		Y47G6A.19
177072_at	128.058	69.4917	-1.84279		Y48G1A.4
177035_at	65.9016	34.2818	-1.92235	ppk-2	Y48G9A.8
186313_at	621.939	1003.51	1.61351		Y49E10.18	8
172511_x_at	374.752	588.743	1.57102		Y51H4A.24
176445_at	432.908	236.4	-1.83125	feh-1	Y54F10AM.2
176499_at	348.769	220.56	-1.58129	ceh-44	Y54F10AM.4
185894_s_at	167.964	73.3536	-2.28979		Y54G11A.2	39
174184_at	431.557	180.606	-2.38949		Y54G2A.10
187000_s_at	321.648	187.143	-1.71873		Y57A10A.27
193652_s_at	5672.63	2782.3	-2.03883		Y57G11C.15	30
184323_at	88.4993	53.4448	-1.6559		Y60A3A.14
176696_at	146.27	50.2265	-2.91222		Y66A7A.2	2
175910_at	62.9186	28.4995	-2.20771		Y67D8A.1
174429_at	64.6417	38.5178	-1.67823		Y69A2AR.16
176565_s_at	135.901	81.0824	-1.67608	ric-8	Y69A2AR.2
186341_at	102.331	57.2222	-1.7883		Y71D11A.5
176329_at	191.451	96.3709	-1.9866		Y71G12B.11
176415_at	215.246	59.3625	-3.62596		Y71G12B.8
172177_x_at	63.623	170.696	2.68292		Y71H2AL.1
176279_at	255.858	384.298	1.50199		Y71H2AM.6
185418_at	255.223	136.079	-1.87555		Y73B6A.3
176887_at	98.8392	55.1202	-1.79316		Y73E7A.2
187719_at	265.979	134.747	-1.97392		Y74C9A.5
187080_at	216.694	86.8921	-2.49383		Y76B12C.2
191897_at	118.34	33.9767	-3.48298	wrs-1	Y80D3A.1
177034_s_at	567.208	193.068	-2.93787	uaf-1	Y92C3B.2
184058_s_at	93.8208	52.7597	-1.77826		ZC155.3	2
181856_at	203.98	76.458	-2.66787		ZC190.4	1
184174_at	249.999	438.089	1.75236		ZC204.12	8
191418_at	430.696	252.683	-1.70449	ugt-16	ZC443.6
190748_at	297.483	129.122	-2.3039		ZC506.1
187890_at	157.584	45.2447	-3.48293	ceh-18	ZC64.3	6
175995_at	1554.98	2388.89	1.53628	pcp-1	ZK112.1	31
189036_s_at	394.931	199.571	-1.9789	pmr-1	ZK256.1
192144_s_at	266.098	410.964	1.54441	asm-2	ZK455.4	8
190285_at	163.46	93.4746	-1.74871		ZK54.1	1
192509_at	93.8418	188.54	2.00913	clec-60	ZK666.6	17
181623_at	1014.48	638.537	-1.58876	anc-1	ZK973.6
