# Supplementary material for: Coordinated Regulation of Intestinal Functions in C. elegans by LIN-35/Rb and SLR-2
Source: PLoS Genet. 2008 Apr 25;4(4):e1000059. doi: 10.1371/journal.pgen.1000059 (PMC2312330; doi:10.1371/journal.pgen.1000059)
Supplement: Figure S5 — SLR-2-responsive genes differentially expressed in lin-35 mutant worms. A complete list of 261 genes that were differentially expressed in slr-2 mutants as well as in lin-35 mutants (Figure 3). The column labeled “Probesets” refers to Affymetrix probe set numbers. The column “Fold Change” represents the level of differential expression in a slr-2 mutant background. The column labeled “mountain” refers to gene mountains, described in Kim, et al, 2001. (0.04 MB XLS) [file pgen.1000059.s005.xls]

## Sheet: list
Probesets	Fold change	Common	Gene	Mount
172388_x_at	1.58664	nlp-27	B0213.2	8
180562_at	2.18122		B0218.8	8
185026_at	2.75097		B0238.12	6
185295_s_at	1.60483		C01B10.3	19
172469_x_at	-2.08018		C01G12.6	29
192200_at	-1.8534		C01G6.6	41
194223_x_at	-1.56149	nspc-6	C03G5.13
185286_at	3.99616		C03G6.13	3
182922_s_at	3.87575		C04F12.1	5
184160_at	1.60182		C04F12.9	11
188353_s_at	1.72503	flp-12	C05E11.8	6
177489_at	-1.68744		C05E7.2
173556_s_at	-2.03765		C06A8.1	5
192191_s_at	-2.99417		C06E7.1	20
192547_s_at	-1.68006		C06E7.3	20
185328_at	-2.13212		C10H11.4	21
185055_at	-1.83577		C10H11.6	21
190966_at	2.26202		C11E4.2	6
187197_s_at	-4.06842		C13B9.1	1
188975_at	2.06073		C15A11.7	8
175267_at	1.76551		C15H9.11
184450_at	1.53171		C17B7.11	19
190705_s_at	-5.2328		C17C3.12
181199_at	2.84175		C18H7.1	10
181967_at	1.56888		C24A1.1	6
175591_s_at	-1.6511		C24B9.3	8
185690_at	1.64962		C25E10.8	8
189987_s_at	-1.70584	nas-36	C26C6.3	29
189264_s_at	2.56011		C26F1.2
186257_s_at	-1.63295		C29H12.2	20
190541_at	-2.28829		C30G12.2	22
184907_at	-2.08078		C34D4.14	5
184546_s_at	1.63705		C34F11.8	15
183115_at	-1.64959		C34H4.2	19
192101_at	-2.03346		C37H5.6	2
192363_at	-1.57004		C46F4.2	1
192493_s_at	-2.42445		C49F5.1	24
184711_at	1.73843		C49G7.10	8
182712_at	2.22512		C49G7.4	19
192732_at	-3.55998	ntl-4	C49H3.5	1
173209_s_at	1.95412		C50F4.1	8
183381_at	3.94002		C50F7.5	8
193293_at	1.53996	cpr-1	C52E4.1	8
191485_at	1.74114		C54D10.10	6
184839_at	-2.36809		C55F2.1	8
176876_at	-2.92768		CC8.2
174417_s_at	1.58876	pqn-25	D1044.3	9
190714_at	-1.77337		D1081.8	2
176025_at	1.65797		D2007.1	8
188367_at	-2.42798		D2021.8	1
194078_s_at	-2.36731	pyr-1	D2085.1	1
183207_at	1.7876		D2096.3	2
176120_s_at	1.55005		E01A2.7
181022_s_at	-1.69525		E02H9.3	19
190139_s_at	3.12036		E03H4.10	17
182486_at	1.83427		E04F6.8	8
192923_s_at	-1.50281	let-2	F01G12.5
194059_at	-2.06504		F08A8.2
193148_at	-2.34435	vhp-1	F08B1.1	1
189344_s_at	-4.13502	ccp-14A5	F08F3.7
183676_s_at	-2.18207		F08F8.5	0
171932_x_at	2.6946		F09C8.1
186055_at	-1.65491	grd-10	F09D12.1	8
185165_s_at	-1.79009		F09E5.10	5
192465_at	2.49064		F09E8.5	15
190996_at	1.52892		F09F3.6	6
190067_at	-2.22881		F09F7.4
173490_s_at	1.5432		F09F7.7	15
190431_at	1.54109		F10B5.5	7
192151_at	-3.22463	tsn-1	F10G7.2	5
191638_s_at	-1.74122		F10G8.1	4
178635_at	-2.47977		F11A6.2	6
182418_s_at	-3.37171		F11C1.5	24
173523_s_at	-2.84151		F11C7.5	8
179714_at	1.90923		F13D12.3	8
178799_at	1.98767		F14D7.7	8
176787_s_at	7.69626		F14H12.3
192485_at	2.32746		F15A4.6	8
193272_s_at	10.0674	far-3	F15B9.1
177528_at	-2.87873		F15D3.6	5
190872_at	1.79378		F16B4.9	2
193797_at	2.42713		F16H6.1	27
183064_at	-1.52002		F17H10.2	15
185516_s_at	1.52057		F19B10.1	13
177833_s_at	-1.59374		F19B2.5
178234_at	-2.0488	pme-3	F20C5.1	11
185902_at	-3.12487		F21C10.9	0
175043_s_at	1.8599	mrp-4	F21G4.2	11
172400_x_at	-1.55576		F22A3.6	19
191652_at	-2.17262		F22B8.6	5
190248_s_at	-2.27017	pgp-14	F22E10.3	21
187277_s_at	-1.51111		F25B5.2	7
181202_at	1.67691		F26G1.2	15
179424_at	1.87634	spp-18	F27C8.4	8
186832_at	1.65546		F27E5.1	8
175699_s_at	-4.95311	ima-3	F32E10.4
178414_s_at	-1.62901	dog-1	F33H2.1	5
191198_at	-1.60535		F35B12.4	1
179695_at	1.50061		F35E12.5
190404_s_at	-1.88183		F37B4.7	19
177742_at	1.79544		F37D6.3	1
185454_s_at	-2.44411		F38A5.10	16
172595_x_at	-2.05169		F38A5.5	8
183311_at	-1.70803		F40H3.1	6
175918_at	1.53845		F41B4.3	26
182143_s_at	-1.60928	grl-4	F42C5.7	1
186263_at	1.67408		F43C11.7
190862_at	-3.42975		F44E2.2	9
187935_s_at	1.88289	ptr-8	F44F4.4	8
189178_at	-2.73258		F44G3.2	9
186801_s_at	2.8132		F45D11.15
186528_s_at	2.81301		F46E10.11	19
184462_at	1.50766		F46F11.7	2
174627_at	1.6728		F47A4.5	1
188304_at	-1.87651	smd-1	F47G4.7	24
180945_s_at	1.64965		F49C12.7	8
192737_at	1.62581		F49E11.10	8
180727_at	2.46436		F49F1.5	19
181132_s_at	1.59762		F49F1.7
192071_at	-1.80846	lsy-2	F49H12.1
180261_s_at	2.15865		F52E4.5	14
180612_s_at	2.43889		F53A9.8	8
187402_at	1.62114		F53A9.9	6
193327_at	-1.74547		F53B1.4	14
182270_at	-1.5645		F53C11.4	9
190127_at	-2.48702	rab-11.1	F53G12.1
172583_x_at	1.52577		F54D10.2	15
187849_at	-1.63504	pqn-44	F55A12.9	1
189534_at	1.55362		F55F3.2	8
181870_at	1.63096	col-103	F56B3.1	16
190410_s_at	-1.91382	uvt-5	F56B6.4	6
186328_at	-4.37425	vig-1	F56D12.5
176743_s_at	1.67069	clec-68	F56D6.1	8
181565_at	2.42721		F56D6.2	8
172271_x_at	1.62853		F56H9.2	15
192781_s_at	-2.27061	hlh-11	F58A4.7	6
192162_at	-1.68722		F58G11.2	13
175726_s_at	2.2534	nhr-3	H01A20.1	1
186299_at	-3.34619		H20E11.2	3
186143_at	-2.04084		H20E11.3	19
191657_s_at	-5.01657	eat-20	H30A04.1	1
191871_s_at	1.64796		K01D12.11	5
183379_at	-2.53505		K01D12.9	14
175618_s_at	-2.04487	eca-39	K02A4.1
177832_at	-1.96075		K02E2.8
186471_at	-2.07669	hyl-2	K02G10.6	1
189796_s_at	-1.67115	cah-3	K05G3.3	19
191759_at	5.42155	fmo-12	K08C7.5	8
178425_at	-1.59221		K08D8.6	19
194139_s_at	-1.52687	cyk-4	K08E3.6	11
173452_s_at	-1.67495	rde-1	K08H10.7	11
184107_at	3.01439		K09D9.1	25
AFFX-r2-11687-5_s_at	-2.61545	unc-68	K11C4.5	1
173495_at	1.53409		K11G9.5	6
172744_at	3.26101	mtl-1	K11G9.6	15
174060_at	1.73631		M02E1.2
176002_at	1.96598		M02H5.8
191825_at	-2.9463		M03E7.4	7
183424_at	-2.67893	pst-1	M03F8.2	2
190192_s_at	-2.08638	dab-1	M110.5	5
189099_at	1.55449	col-77	M195.1	16
177279_at	1.61516		M60.4	0
174202_at	1.63041	flp-19	M79.4	6
189628_at	-1.586	cah-4	R01E6.3
190006_at	-5.13419		R02E12.2	1
193894_at	-1.58108		R03D7.1	20
192820_at	-1.94693	gst-5	R03D7.6	1
183248_at	1.73423		R05A10.4	8
178895_at	-1.87863		R06C7.1	7
176578_s_at	-1.69464	kin-2	R07E4.6	1
189519_at	1.98891		R08F11.3	24
184191_at	2.35842	cnc-4	R09B5.9	15
180810_at	1.64721		R10D12.9	8
191123_s_at	-2.23495	cbp-1	R10E11.1	5
185021_at	2.4174	pqn-60	R11G11.7	21
189847_at	-2.05883		R12A1.3	14
192383_s_at	-1.62877		R151.2	2
192893_at	-3.39203		R153.1	6
173163_s_at	-1.73357		R166.5	9
187620_s_at	-1.87543		T02G5.13	2
193153_s_at	-1.60135	rad-50	T04H1.4	11
189718_at	3.84217	tbb-6	T04H1.9	8
175786_at	1.64372	cki-1	T05A6.1	1
184116_s_at	-1.86719		T05E12.6	19
190412_s_at	-1.54994	ech-6	T05G5.6	2
189343_at	1.96259		T09H2.1	15
189402_s_at	-1.72871	pmp-5	T10H9.5	8
189688_at	1.73368		T12B3.3	8
171737_x_at	1.56887		T12G3.1	1
185109_at	-1.88639	nlp-16	T13A10.5	9
193834_at	-1.82931	snf-3	T13B5.1	9
188015_at	-1.66629	peb-1	T14F9.4	1
189140_s_at	-3.42582		T16G12.1
172525_x_at	-1.85712		T19E10.1	7
189041_s_at	-2.40051	pgp-6	T21E8.1	21
190711_at	-2.07853	glh-1	T21G5.3	11
190691_at	-1.77414		T22A3.2	14
188985_at	1.76482		T22C8.2	7
178599_at	4.89491	spp-12	T22G5.7	3
181987_at	2.95894		T23B3.6	15
172236_x_at	2.36269		T24F1.5	6
180818_at	-1.94918		T24H10.7
183918_s_at	-1.65445		T24H7.2	2
191496_s_at	-2.35895		T27E9.7	1
183888_at	-2.82638	dnj-24	W03A5.7	1
182827_at	4.46415		W03B1.6	12
183620_at	1.72482		W06B4.1	7
193247_at	2.01815		W07E11.2	6
184103_s_at	-2.14768		W09B7.2
190170_s_at	1.71134	srg-54	W09D12.1	8
194001_s_at	-2.11716	lec-1	W09H1.6	1
172620_x_at	-2.54335		Y105C5B.12
176405_at	-2.79475		Y105E8B.4
186915_at	-2.18047		Y18D10A.17	11
180592_s_at	-2.01135		Y19D10A.9
175619_s_at	-3.83378	hsp-60	Y22D7AL.5
176941_at	-1.97555		Y34D9A.10
187877_s_at	-1.81756	spd-1	Y34D9A.4
173564_at	1.52167		Y37D8A.4	8
177293_s_at	-2.07172		Y37E11AL.3
185472_at	-2.9878		Y39B6A.2
183498_s_at	-3.3821		Y39B6A.47
176453_at	-2.26777		Y39G10AR.6
179727_at	3.51963		Y43C5A.3	15
177144_at	-3.76751	nhr-114	Y45G5AM.1
172184_x_at	1.93314		Y46C8AL.2
191933_at	-1.7345		Y47D3A.29
173774_s_at	-1.53655		Y47G6A.19
176819_s_at	-4.58089		Y49C4A.8
186313_at	1.61351		Y49E10.18	8
192436_s_at	-1.69931		Y49E10.19	4
180669_s_at	2.17756		Y4C6B.6	8
179786_at	1.94814		Y51A2B.1	8
191337_at	1.51245	gst-39	Y53F4B.33
177006_s_at	-1.7294		Y54G2A.29
187454_at	-2.04181		Y55F3AM.11
176284_s_at	-2.78781	mdf-2	Y69A2AR.30
186532_at	-5.3484		Y71H10A.2
177225_at	-3.23314		Y73B6BL.6
184098_s_at	-1.89568		Y73F4A.2	6
180549_at	1.98574		ZC317.2	10
192036_at	-1.69881	spn-4	ZC404.8	7
174023_at	1.81701	nhr-11	ZC410.1	21
191418_at	-1.70449	ugt-16	ZC443.6
193716_s_at	-1.84667	ccr-4	ZC518.3	1
172699_x_at	-1.83661		ZK1127.7	5
187582_at	1.5984	nlp-11	ZK1320.10	6
179599_at	-1.67411		ZK228.4	19
179609_at	2.4301		ZK287.3
188716_s_at	-1.73234		ZK430.8	16
188030_s_at	2.0295	flp-15	ZK525.1	15
185958_s_at	-1.72352		ZK546.17
171775_x_at	1.5264		ZK596.1	6
194136_s_at	-2.53982		ZK617.1	1
179249_at	-6.96448		ZK617.2	9
192509_at	2.00913		ZK666.6	17
194066_s_at	2.09326		ZK666.7	17
192536_at	-1.69383	ptc-1	ZK675.1	9
173824_at	1.88073		ZK682.2
193414_s_at	-1.52472	kin-1	ZK909.2	1
190585_at	3.50239	gcy-5	ZK970.7	15
